# Supplementary material for: Unraveling Allelic Impacts on Pre-Harvest Sprouting Resistance in TaVP1-B of Chinese Wheat Accessions Using Pan-Genome
Source: Plants (Basel). 2025 Feb 7;14(4):504. doi: 10.3390/plants14040504 (PMC11859669; doi:10.3390/plants14040504)
Supplement: Supplementary file 1 [file plants-14-00504-s001.zip]

Archive with 1 entries (1 files):
- plants-3430693-supplementary.xlsx
