# Supplementary material for: Unraveling Allelic Impacts on Pre-Harvest Sprouting Resistance in TaVP1-B of Chinese Wheat Accessions Using Pan-Genome
Source: Plants (Basel). 2025 Feb 7;14(4):504. doi: 10.3390/plants14040504 (PMC11859669; doi:10.3390/plants14040504)
Supplement: Supplementary file 1 [file plants-14-00504-s001.zip › plants-3430693-supplementary.xlsx]

## Sheet: pan-genome
Cultivars	hap	PHS_ZK21_1	PHS_ZK21_2	PHS_ZK21_3	ZK21	PHS_ZK22_1	PHS_ZK22_2	PHS_ZK22_3	ZK22	PHS_ZK23_1	PHS_ZK23_2	PHS_ZK23_3	ZK23	PHS_XY23_1	PHS_XY23_2	PHS_XY23_3	XY23
AK58	hap1	84.7826	90.3846	87.5836	86.89	78.4314	64.2857	71.3585	71.36	49.0566	50	49.5283	47.86	57.4074	48.9796	30.4348	45.47
BJ8	hap1	46.8085	43.4783	45.1434	43.74	41.6667	51.1628	46.4147	46.41	42.2222	27.2727	34.7475	33.57	26.6667	21.2766	20	20.64
HD6172	hap1	90.1961	85.7143	87.9552	86.08	86	73.913	79.9565	79.96	67.4419	55.3191	61.3805	59.01	66.6667	61.7021	63.8298	67.37
JM22	hap1	21.4286	30	25.7143	25.25	17.3913	26.9231	22.1572	22.16	16.2791	22.2222	19.2506	17.58	35.1852	24.3902	26.087	28.55
MZM	hap1	56.8627	59.2593	58.061	56.73	38.1818	42.8571	40.5195	40.52	46.6667	50	48.3333	46.33	55.102	57.4074	42.8571	55.11
ZM16	hap1	39.5833	21.2766	30.43	29.5	31.1111	52.1739	41.6425	41.64	44.4444	45.8333	45.1389	43.52	30.4348	26.6667	36.9565	31.35
ZM22	hap1	85.7143	85.4545	85.5844	84.4	84.0909	100	92.0455	92.05	100	100	100	100	87.7778	87.3585	94.9057	90.01
CS	hap1	26.1905	15.5556	20.873	17.54	54.2857	35.5556	44.9206	44.92	52.7778	38.7097	45.7437	43.9	55.8824	34.44	35.7143	42.01
Fielder	hap1	6.81818	4.44444	5.63131	5.51	2.27273	0	1.13636	1.14	2.12766	0	1.06383	0.71	8.69565	14.2857	12.2449	11.74
Zhou8425B	hap1	64.4444	53.0612	58.7528	58.07	47.8261	71.1111	59.4686	59.47	58.6957	59.0909	58.8933	56.72	36.93	41	55	44.31
AMN	hap2	76.087	64.2857	71.29	70.55	63.0435	91.1111	77.0773	77.08	86.9565	90.6977	88.8271	87.82	99.11	98	96.5	97.86
CM104	hap2	42.8571	26.087	35.47	34.8	35.4167	39.5833	37.5	37.5	41.1765	37.7778	39.4771	37.13	56.15	51.13	58.06	55.11
CM42	hap2	60.4167	47.8261	53.12	54.82	66.6667	100	83.3333	83.33	88.87	80.7692	88.14	85.93	100	100	100	100
JM47	hap2	57.5	46.1538	52.83	52.39	39.0244	34.375	36.6997	36.7	55.2632	51.4286	53.3459	50.36	55.5556	53.3333	51.3514	60.78
KN9204	hap2	82.2222	92.8571	88.54	87.92	58.6957	71.1111	64.9034	64.9	82.9787	85.4167	84.1977	83.21	78.5714	80	56.25	75.25
XY6	hap2	100	100	100	100	100	92.8571	96.4286	96.43	100	97.619	98.8095	98.06	65.9091	73.8095	77.1429	75.62
YM158	hap2	0	0	0	0	0	0	0	0	0	0	0	0	4.08163	0	2.22222	5.12
ZM366	hap2	100	92.8571	96.4286	96.73	100	100	100	100	100	100	100	100	80.4348	95.9184	82.3529	92.9
XN6028	hap2	93.3333	100	96.6667	97.06	100	89.7959	94.898	94.9	90.1961	95.8333	93.0147	93.38	100	93.75	97.9167	99.31
S4185	hap2	82.2222	91.3043	86.7633	84.44	55.45	57.39	56.4229	56.42	13.3333	6.52174	9.92754	8.81	86.2745	81.6327	85.51	84.47

## Sheet: 304CV
LINE24	CV	CV	Region	VP1-3B Haplotype	VP13B-1548	ZK22_1	ZK22_2	ZK22_3	ZK22_ave		ZK23_1	ZK23_2	ZK23_3	ZK23_ave		XY23_1	XY23_2	XY23_3	XY23_ave
X20230510	矮丰3号	Aifeng3	Shaanxi	hap2	A	76.3158	59.4595	53.8462	63.2071		77.7778	56.0976	57.1429	63.6727		83.7209	78.0488	72.5	78.0899
20240065	矮秆高产	Aikanggaochan	Henan	hap2	A	100	100	100	100		82.34	88.2353	85.7143	85.4299		56.1404	51.9231	37.2549	48.4394
20240117	矮抗先锋	Aikangxianfeng	Henan	hap1	G	100	100	100	100		84.52	88.8889	86.7925	86.7338		58.6207	50.18	56.1404	54.9803
20240665	安科1801	Anke1801	Anhui	hap2	A	47.31	59.5745	45.6522	50.8455		86.28	75	88.2353	83.1718		100	95.54	100	98.5133
20240666	安麦21	Anmai21	Anhui	hap1	G	32.5581	20.4545	35.5556	29.5227		44.898	36.9565	42.5532	41.4692		54.26	56.78	55.54	55.5267
20240667	安农1124	Annong1124	Anhui	hap1	G	29.7872	47.8261	44.186	40.5998		29.7872	13.3333	19.5652	20.8953		48.88	51.49	55.36	51.91
20240669	安农1589	Annong1589	Anhui	hap1	G	52.1739	52.381	42.2222	48.9257		25.5319	18.1818	13.3333	19.0157		68.46	52.56	58.44	59.82
20240168	安农185	Annong185	Anhui	hap1	G	97.9167	100	98.56	98.8256		69.3878	69.2308	52.1739	63.5975		15.625	19.6429	26.8657	20.7112
20240143	百农160	Bainong160	Henan	hap2	A	47.619	36.3636	40	41.3276		30.4348	40.4255	57.7778	42.8794		33.9623	25.4902	32.6531	30.7018
20240030	百农207	Bainong207	Henan	hap2	A	16.6667	26.5217	34.3478	25.8454		20	6.38298	4.54545	10.3095		11.7647	11	9.89011	10.8849
X20230360	百农219	Bainong219	Henan	hap1	G	2.22222	0	4.54545	2.25589		32.0755	51.0204	31.3725	38.1561		5	4.7619	3.18868	4.31686
20240115	百农4199	Bainong4199	Henan	hap2	A	32.6531	36.9565	43.1373	37.5823		0	0	0	0		82.4	75.62	77.69	78.57
20240826	百农4299	Bainong4299	Henan	hap2	A	94.1176	93.02	92.54	93.2259		68.8889	62.45	60.7018	64.0135		100	100	100	100
20240843	百农成安221	Bainongchengan221	Henan	hap2	A	25	35.1852	14.8936	25.0263		33.3333	23.913	22.2222	26.4895		21.22	18.59	20.02	19.9433
X20230272	百强1201	Baiqiang1201	Henan	hap2	A	76.4706	82.3529	60.4651	73.0962		63.6364	75.5556	40.4255	59.8725		84.7826	66.6667	96.0784	82.5092
X20230311	博育866	Boyu866	Henan	hap2	A	63.6364	53.3333	45.4545	54.1414		68.0851	59.0909	70.2128	65.7963		87.5	84.7826	83.6735	85.3187
X20230357	昌麦13	Changmai13	Henan	hap2	A	100	100	100	100		81.23	85.7143	78.8462	81.9301		43.71	58.4906	71.1538	57.7848
20240673	昌麦20	Changmai20	Henan	hap1	G	28.2609	39.5833	32.6087	33.4843		45.6522	42.2222	48.8372	45.5705		57.45	51.24	55.77	54.82
X20230538	昌农339-5-1	Changnong339-5-1	Henan	hap2	A	86.6667	93.3333	97.7778	92.5926		89.1304	84.4444	93.3333	88.9694		86.2745	93.8776	85.7143	88.6221
20240674	川13071	Chuan13071	Sichuan	hap2	A	73.913	85.7143	81.25	80.2924		92.3077	98.0769	91.8367	94.0738		95.42	100	96.38	97.2667
X20230390	创新116	Chuangxin116	Unknown	hap2	A	42.2222	51.0638	45.8333	46.3731		60.7843	71.4286	52.1739	61.4623		49.0196	41.3043	42.8571	44.3937
20240132	存麦5号	Cunmai5	Henan	hap2	A	43.1373	53.7037	39.6226	45.4879		35.8491	49.0196	52.9412	45.9366		15	20.9677	13.5593	16.509
20240170	大地1087	Dadi1087	Anhui	hap1	G	72.3404	62.5	47.8261	60.8888		59.0909	58.6957	61.2245	59.6704		72.46	76.5	68.2	72.3867
20240153	大平原1号	Dapingyuan1	Henan	hap2	A	11.7647	0	14.8148	8.85984		22.54	19.65	23.28	21.8233		14.56	18	16.48	16.3467
X20230415	丹麦118	Danmai118	Henan	hap2	A	66.6667	63.0435	73.4694	67.7265		89.3617	58.3333	57.5	68.3983		72.5	80.4878	62.5	71.8293
20240833	鼎研161	Dingyan161	Henan	hap1	G	50	32	47.7273	43.2424		52.12	56.44	46.22	51.5933		44.56	42.5	38.69	41.9167
20240675	鄂麦6030	Emai6030	Hubei	hap2	A	73.6842	67.3077	78.4314	73.1411		90.3846	78.4314	86.25	85.022		76.25	98.43	97.31	90.6633
20240676	翻山小麦	Fanshanxiaomai	Unknown	hap1	G	100	100	100	100		80.38	89.54	86.7925	85.5708		100	100	100	100
X20230279	泛农3号	Fannong 3	Henan	hap1	G	21.7391	9.52381	15.6863	15.6497		6.12245	4.34783	8.51064	6.32697		6.52174	4.16667	2.22222	4.30354
20240165	泛育麦20	Fanyumai 20	Henan	hap1	G	64.4444	55.3191	69.0476	62.9371		63.6364	47.9167	41.3043	50.9525		68.29	65.45	66.8	66.8467
20240829	方裕麦66	Fangyumai 66	Henan	hap1	G	56.8182	52.7778	47.8261	52.474		55.2632	35.5556	21.4286	37.4158		48.26	49.88	52.52	50.22
20240677	丰麦303	Fengmai303	Unknown	hap2	A	87.7551	79.2453	59.6154	75.5386		80.4348	69.5652	93.617	81.2057		82.65	79.38	86.62	82.8833
X20230373	丰麦52	Fengmai52	Unknown	hap2	A	73.913	59.5238	51.0638	61.5002		90.4762	72.2222	82.8571	81.8519		90.3846	73.6842	78.9474	81.0054
X20230205	丰田18	Fengtian18	Unknown	hap1	G	8.69565	15.2174	4.44444	9.4525		21.1538	7.84314	6.38298	11.7933		26.4151	8.51064	12.5	15.8086
20240678	阜0561	Fu0561	anhui	hap1	G	40.625	47.2222	41.0256	42.9576		66.6667	65.3061	60.4167	64.1298		64.27	68.45	62.98	65.2333
X20230229	耕麦237	Gengmai237	Unknown	hap1	G	21.7391	25.5319	20	22.4237		7.69231	6.12245	4.16667	5.99381		8.16327	4.08163	6.25	6.16497
X20230337	光泰213	Guangtai213	Henan	hap2	A	40	28.125	22.8571	30.3274		70.5882	66.6667	62.27	66.5083		100	93.75	97.9592	97.2364
20240120	贵农006	Guinong 006	Guizhou	hap1	G	8.88889	42.5532	25.5319	25.658		29.0323	27.451	8	21.4944		82.1429	51.6667	51.9231	61.9109
20240157	国禾麦1号	Guohemai 1	Anhui	hap1	G	62.7451	58	69.3878	63.3776		75.5102	80.98	80.4348	78.975		33.3333	33.8983	36.6667	34.6328
20240679	国红3号	Guohong 3	Anhui	hap2	A	59.2593	56	69.2308	61.4967		48.52	51.26	49.22	49.6667		65.43	67.28	62.14	64.95
20240680	国红9号	Guohong 9	Anhui	hap1	G	48.0769	54.18	52.22	51.4923		55.7692	51.0638	62.2222	56.3518		58.64	59.12	52.32	56.6933
X20230441	邯4589	Han 4589	Hebei	hap1	G	19.1489	8.16327	25	17.4374		45.2381	27.2727	25	32.5036		14.8148	3.77358	8	8.8628
20240681	汉麦008	Hanmai008	Unknown	hap1	G	80.3571	90.3846	96.0784	88.9401		53.8462	50.59	47.08	50.5054		100	100	100	100
X20230285	汗麦457	Hanmai457	Unknown	hap1	G	6.73	6.09	9.53	7.45		45.6522	42.2222	35.5556	41.1433		38.2979	30.4348	41.3043	36.679
20240682	航麦3290	Hangmai 3290	Hebei	hap2	A	51.0638	60.4167	68.75	60.0768		76.087	57.1429	64.5833	65.9377		91.32	97.34	95.46	94.7067
X20230544	蒿城8901	Haocheng8901	Hebei	hap2	A	52.7778	46.6667	42.5532	47.3325		60.4651	53.8462	54.3478	56.2197		62.7907	50	56.0976	56.2961
X20230274	禾丰3号	Hefeng 3	Henan	hap1	G	21.1538	15.6863	18.75	18.53		9.52381	10.82	19.2308	13.1915		40.4255	58.6957	44.6809	47.934
20240018	河农826	Henong 826	Hebei	hap2	A	36.5385	22	35.4167	31.3184		54.21	42.68	49.89	48.9267		86.9565	85	86.9565	86.3043
X20230346	衡大58	Hengda58	Unknown	hap2	A	86.6667	93.8776	73.81	84.7847		61.79	67.4419	60.8696	63.3671		100	100	100	100
20240683	华鉴麦3号	Huajiannmai 3	Unknown	hap1	G	20.4082	6.38298	25	17.2637		22.68	32.12	16.24	23.68		24.552	30.08	29.02	27.884
20240684	华麦0772	huamai0772	Jiangsu	hap2	A	70.56	73.913	69.0476	71.1736		68.8889	45.2381	60.7843	58.3038		100	100	100	100
20240685	华麦1028	Huamai 1028	Jiangsu	hap2	A	60.85	60.5882	51.1111	57.5164		84.375	82.56	88.57	85.1683		71.1111	76.44	79.88	75.8104
20240686	华麦1061	Humai 1061	Jiangsu	hap2	A	25.5319	19.5652	38.2979	27.7983		0	6.38298	4.34783	3.57693		14.26	18.24	15.32	15.94
20240688	华麦2801	Huamai 2801	Jiangsu	hap2	A	53.1915	47.8261	47.5	49.5059		59.1837	44.898	33.3333	45.805		86.64	82.46	90.06	86.3867
20240689	华麦6号	Huamai 6	Jiangsu	hap1	G	72.3404	60.4167	56.5217	63.0929		65.44	68	60.08	64.5067		80.3571	90.3846	96.0784	88.9401
20240690	华麦7号	Huamai 7	Jiangsu	hap1	G	60	72.7273	70.7317	67.8197		48.8889	39.5349	40	42.8079		84	75	72.36	77.12
20240692	华皖麦10号	Huawanmai 10	Anhui	hap2	A	100	100	100	100		49.52	53.04	45.2381	49.266		100	100	100	100
20240834	华育106	huayu106	Jiangsu	hap1	G	41.9	50	35	42.3		37.2093	43.1818	55.814	45.4017		33.556	28.56	34.52	32.212
X20230271	华育126	huayu126	Jiangsu	hap2	A	53.0612	45.8333	49.0566	49.3171		51.0638	50.9804	53.1915	51.7452		51.0204	47.7273	53.3333	50.6937
X20230261	滑育3568	huayu3568	Henan	hap1	G	7.84314	4	4.08163	5.30826		8.51064	6.12245	14.5833	9.73881		2.04082	3.92157	2.08333	2.68191
20240823	淮麦13794	Huaimai 13794	Jiangsu	hap2	A	80.4348	85.7143	97.9167	88.0219		63.2653	58.3333	52.1739	57.9242		54.72	58.96	62.17	58.6167
20240693	淮麦1403	Huaimai 1403	Jiangsu	hap2	A	41.3043	29.7872	26.087	32.3928		52.1739	25	20.4082	32.5274		37	35.68	33.46	35.38
20240694	淮麦17	Huaimai 17	Jiangsu	hap2	A	15.19	17.91	13.7255	15.6085		28.63	32.56	29.14	30.11		30	34	31	31.6667
20240008	淮麦18	Huaimai 18	Jiangsu	hap2	A	67.4419	76.087	51.0638	64.8642		42.5532	39.1304	33.3333	38.339		28	22	24	24.6667
20240009	淮麦20	Huaimai 20	Jiangsu	hap2	A	9.52381	6.12245	2	5.88209		4.16667	5.88235	4.08163	4.71022		40.23	46.251	53.25	46.577
20240695	淮麦21	Huaimai 21	Jiangsu	hap2	A	81.6327	70.8333	55.3191	69.2617		85.7143	75.5102	59.0909	73.4385		41	45	34	40
20240010	淮麦23	Huaimai23	Jiangsu	hap2	A	55.3191	64.4444	63.2653	61.0096		34.6939	48.8889	41.8605	41.8144		28	30	39	32.3333
20240020	淮麦26	Huaimai 26	Jiangsu	hap2	A	34.7826	17.3913	10.6383	20.9374		4.34783	0	4.54545	2.96443		82.3529	83.9506	85.9155	84.073
20240021	淮麦27	Huaimai 27	Jiangsu	hap2	A	12.5	15.9091	6.52174	11.6436		45.6522	42.2222	25.5319	37.8021		76.7442	77	74.1176	75.9539
20240696	淮麦30	Huaimai 30	Jiangsu	hap2	A	100	89.3617	81.6327	90.3315		87.5	77.551	80	81.6837		12.5	23.75	17.5	17.9167
20240697	淮麦302	Huaimai 302	Jiangsu	hap2	A	34.6939	26	31.25	30.648		45.491	52.63	49.51	49.2103		72	64	73	69.6667
20240698	淮麦31	Huaimai 31	Jiangsu	hap2	A	52.1739	60.4167	46.8085	53.133		46.6667	45.8333	42.8571	45.119		72.7273	74.4681	64.8649	70.6867
20240699	淮麦32	Huaimai 32	Jiangsu	hap2	A	20	19.0476	7.31707	15.4549		46.8085	39.1304	35	40.313		19.469	25.5102	20.3883	21.7892
20240700	淮麦44	Huaimai 44	Jiangsu	hap2	A	52.1739	44.4444	45.8333	47.4839		30.4348	26.6667	36.9565	31.3527		15.493	16	12.6761	14.723
20240701	淮麦510	Huaimai 510	Jiangsu	hap2	A	44.898	30	39.5833	38.1604		95.6522	87.234	83.3333	88.7398		13.2353	8.86076	6.41026	9.5021
20240702	淮麦608	Huaimai 608	Jiangsu	hap2	A	40.8163	32.6531	27.6596	33.7097		43.1818	35.5556	14.5833	31.1069		36.6972	25.8065	21.8391	28.1143
20240024	济麦20	Jimai 20	Shandong	hap2	A	43.5897	30	45.7143	39.768		29.7872	38.0952	6.97674	24.9531		97	90	91	92.6667
20240029	济麦23	Jimai 23	Shandong	hap2	A	17.7778	15.2174	29.1667	20.7206		11.4286	5.55556	15	10.6614		22.56	27.43	15.63	21.8733
X20230541	济南17	Jimai 17	Shandong	hap2	A	29.1667	26.6667	23.913	26.5821		31.1111	4.34783	20	18.4863		23.4043	28.5714	26.087	26.0209
20240019	冀5265	Ji 5265	Hebei	hap2	A	61.5385	46.6667	40.8163	49.6738		79.5455	51.1111	45.6522	58.7696		74.7253	72	78.9474	75.2242
20240014	冀5385	Ji 5385	Hebei	hap1	G	77.3585	84.7826	92.1569	84.766		93.3333	64.4444	84.0909	80.6229		26.25	40	35.443	33.8977
20240015	冀5579	Ji 5579	Hebei	hap2	A	86.0465	61.9048	63.0435	70.3316		48.8889	58.6957	48.9796	52.188		49	45	39	44.3333
X20230443	冀923235	Ji 923235	Hebei	hap2	A	100	100	100	100		95.74	85.7143	86.85	89.4348		86.2745	76.9231	63.0435	75.4137
X20230458	冀麦41	Jimai 41	Hebei	hap2	A	100	100	100	100		93.8776	96.0784	95.8333	95.2631		100	100	97.9167	99.3056
20240703	冀麦5265	Jimai 5265	Hebei	hap2	A	79.2453	75.4717	7.84314	54.1867		48.9796	36.7347	33.3333	39.6825		15.0538	13.6842	17.7215	15.4865
X20230313	佳麦8号	Jiamai 8	Henan	hap2	A	67.3469	40.3846	37.2549	48.3288		53.0612	35.8491	27.451	38.7871		39.1304	34.6939	35.5556	36.46
X20230392	嘉麦329	jiamai329	Unknown	hap2	A	26.1905	20	7.89474	18.0284		30.4348	23.2558	20.4545	24.715		13.9535	7.69231	9.7561	10.4673
20240704	剑子麦	jianzimai	Unknown	hap2	A	12.766	4.44444	12.2449	9.81843		17.0213	4.34783	4.25532	8.54147		15.8537	13.6986	14.6667	14.7397
X20230348	金诚麦10号	jinchengmai10	Unknown	hap1	G	19.6721	7.14286	21.6667	16.1606		26.6667	23.7288	21.5686	23.988		21.4286	12.963	6.25	13.5472
20240705	金丰0515	jinfeng0515	shandong	hap2	A	46.1538	36.7347	4.16667	29.0184		69.0476	37.7778	45.8333	50.8862		20.9091	14.8515	33.3333	23.0313
20240057	金丰33	jinfeng33	shandong	hap1	G	48.9362	44.898	51.22	48.3514		75.62	68.98	71.25	71.95		86.6667	89.1304	80.4348	85.4106
X20230269	金麦108	jinmai108	Shaanxi	hap1	G	22.6415	13.7255	6	14.1223		16.6667	11.6279	12.1951	13.4966		17.3077	20.7547	16.3265	18.1296
X20230230	金麦1号	Jinmai 1	Shaanxi	hap1	G	36.9565	46.6667	31.8182	38.4805		24.4898	13.7255	9.09091	15.7687		8.16327	4.44444	6.38298	6.33023
20240706	金麦R44	jjnmaiR44	Shaanxi	hap1	G	35.5556	44.186	26.087	35.2762		58.6957	41.6667	36.9565	45.7729		80	83	85	82.6667
X20230386	金展638	Jinzhan 638	Henan	hap2	A	100	100	100	100		77.96	86.08	80.36	81.4667		100	100	100	100
X20230448	晋麦54	Jinmai 54	Shanxi	hap2	A	79.5918	82.3529	82.6923	81.5457		100	100	100	100		57.1429	50.9804	45.283	51.1354
20240112	京4-11	Jing 4-11	Beijing	hap1	G	32.6531	4.34783	27.0833	21.3614		0	0	0	0		0	0	0	0
X20230537	京双2号	Jingshuang 2	Beijing	hap2	A	86.2745	81.6327	81.25	83.0524		63.6364	52.381	61.9048	59.3074		70.8333	75.5102	65.3061	70.5499
20240106	经科118	jingke118	Henan	hap1	G	4.34783	12.766	34.7826	17.2988		40.8163	45.8333	29.1667	38.6054		22.45	26.32	20.14	22.97
20240108	经科168	jingke168	Henan	hap1	G	43.75	34.6939	22.9167	33.7868		25	37.2549	24.4898	28.9149		18.75	32.6923	26.4151	25.9525
X20230369	君麦612	junmai612	Unknown	hap1	G	17.0213	4.16667	18.3673	13.1851		29.1667	26.087	14.5833	23.279		31.25	26.087	34.6939	30.6769
X20230257	君麦667	junmai667	Unknown	hap1	G	34.0426	37.2549	36.3636	35.887		25.5319	19.5652	8.69565	17.9309		39.5833	20.4082	22.9167	27.6361
X20230233	浚麦118	Xunmai 118	Henan	hap1	G	19.1489	12.5	21.5686	17.7392		23.5294	28.5714	35.5556	29.2188		13.3333	8.33333	4.34783	8.6715
20240139	科农199	Kenong 199	Beijing	hap2	A	0	0	0	0		3.77358	3.7037	0	2.49243		0	1.69492	1.72414	1.13968
20240707	连麦抗1	lianmaikang 1	Jiangsu	hap1	G	30.7692	26.5306	23.913	27.071		59.65	63.24	65.44	62.7767		71.9512	58	65.1685	65.0399
X20230372	良麦958	Liangmai 958	Sichuan	hap2	A	91.45	83.66	84.58	86.5633		62.7907	66.6667	59.0909	62.8494		52.1739	65.9574	48.9796	55.7037
X20230406	粮源A6	liangyuanA6	Unknown	hap2	A	86.2745	75.5102	60.4167	74.0671		96.0784	80.4348	52.0833	76.1988		69.3878	62.7451	60	64.0443
X20230500	陇麦157（平凉44号）	Longmai 157	Gansu	hap2	A	93.8776	86.2745	98	92.7174		50	69.3878	48.9796	56.1224		93.8776	86.2745	60.4167	80.1896
X20230501	陇麦862	Longmai 862	Gansu	hap1	G	5.55556	7.69231	0	4.41595		86.2745	81.6327	6.25	58.0524		16	17.3077	7.69231	13.6667
X20230249	鲁原502	Luyuan 502	Shandong	hap1	G	33.3333	31.1111	26.087	30.1771		31.3725	23.8095	31.1111	28.7644		38.0952	23.2558	20.4545	27.2685
20240064	鹿麦1号	lumai1	Henan	hap1	G	30.7692	36.7347	42.8571	36.787		39.2157	41.3043	43.1373	41.2191		56.38	52.47	59.36	56.07
20240036	轮01-11	lun01-11	Henan	hap2	A	92.1569	94.2308	88.4615	91.6164		82.3529	90.1961	54.1667	75.5719		86.747	88.8889	90.7216	88.7858
20240100	轮01-12	lun01-12	Henan	hap1	G	75.36	83.7209	72.89	77.3236		100	100	100	100		42.4242	43.2836	39.6825	41.7968
20240832	轮选112	Lunxuan 112	Henan	hap1	G	51.1628	36.3636	27.907	38.4778		17.5	5.12821	18.2	13.6094		18.63	20.55	6.44	15.2067
X20230226	轮选162	lunxuan162	Beijing	hap1	G	0	0	0	0		2.22222	0	2.32558	1.51593		0	0	0	0
X20230352	轮选169	Lunxuan 169	Beijing	hap1	G	6.52174	4.34783	9.09091	6.65349		12.2449	6.52174	10.6383	9.80164		13.3333	6.52174	10.8696	10.2415
20240130	洛麦22	Luomia 22	Henan	hap2	A	74.1935	63.0435	42.5532	59.9301		45.2381	52.2727	58.6957	52.0688		40.4255	27.451	6.0241	24.6335
20240178	洛麦45	Luomia 45	Henan	hap1	G	47.0588	42.5926	32.6531	40.7682		32.22	30.26	39.46	33.98		47.5	37.037	13.3333	32.6235
X20230294	骆麦2号	Luomai2	Henan	hap1	G	30.5556	35.1351	27.7778	31.1562		35.8974	15.9091	19.5652	23.7906		31.3725	17.3913	25	24.588
20240709	漯抗2号	Luokang2	Henan	hap2	A	9.61538	4.16667	3.92157	5.90121		12.2449	6.25	7.84314	8.77935		31.8182	17.5	21.4286	23.5823
X20230393	漯麦166	Luomai166	Henan	hap2	A	100	82.3529	82.6923	88.3484		92.1569	81.25	86.3636	86.5902		89.1304	93.3333	90.9091	91.1243
20240710	漯麦47	Luomai47	Henan	hap2	A	24.4898	22.9167	29.7872	25.7312		85.7143	86.35	84.53	85.5314		45.2055	52.8571	50.7692	49.6106
20240711	漯麦49	Luomai49	Henan	hap2	A	17.45	11.5385	18.89	15.9595		36.9565	37.66	40.4255	38.3474		56.7164	46.5116	51.1905	51.4728
X20230299	漯麦718	Luomai718	Henan	hap2	A	50.9434	52.7273	96.2264	66.6324		92	71.1538	86.7925	83.3154		75	85.4545	83.9286	81.461
X20230310	孟615	meng615	Henan	hap1	G	8.51064	25	6.97674	13.4958		10.6383	13.0435	4.25532	9.31237		25.7143	25.5319	33.3333	28.1932
20240137	铭贤169红粒	mingxian169	Jiangsu	hap1	G	48.2143	38.2979	20.4545	35.6556		52.9412	39.5833	23.913	38.8125		29.6296	10.9375	4.83871	15.1353
20240712	南农0868	nannong0868	Jiangsu	hap2	A	27.0833	37.2549	30.4348	31.591		60.4167	73.3333	65.9091	66.553		68.5714	65.2174	68.9189	67.5692
20240713	南农14Y106	nannong14Y106	Henan	hap2	A	23.913	31.1111	16.6667	23.8969		42.8571	25	51.0638	39.6403		58.5714	68.0556	59.1549	61.9273
X20230468	内乡184（豫麦35）	Neixiang184	Henan	hap1	G	4.25532	6.52174	10.4167	7.06457		6.66667	4.16667	0	3.61111		0	4.25532	2.08333	2.11288
20240714	宁09131	Ning09131	Jiangsu	hap1	G	76.4706	82.3529	64.4444	74.4227		91.8367	97.9167	95.8333	95.1956		93.8272	96	89.2473	93.0248
20240715	宁09-72	Ning09-72	Jiangsu	hap1	G	25.5319	17.7778	40.4255	27.9117		29.7872	25	22.449	25.7454		70.5128	74.1573	80	74.89
20240716	宁1054	Ning1054	Jiangsu	hap1	G	100	100	60.8696	86.9565		76.4706	30.7692	43.1818	50.1405		59.2593	53	65.9574	59.4056
20240717	宁11076	Ning11076	Jiangsu	hap1	G	91.3043	87.55	84.0909	87.6484		71.7391	64.4444	71.1111	69.0982		55.814	65.5556	69.5122	63.6272
20240718	宁12046	Ning12046	Jiangsu	hap1	G	60.8696	59.5238	55.102	58.4985		45.8333	40.8163	52.48	46.3766		74.6667	73.2394	25	57.6354
20240719	宁12188	Ningmai28	Jiangsu	hap2	A	57.7778	65.1163	69.5652	64.1531		46.8085	42.2222	30.4348	39.8218		87.7193	75.4386	26.6667	63.2749
20240720	宁1526	Ning1526	Jiangsu	hap1	G	62.5	53.0612	41.4634	52.3415		52.1739	48.8889	55.13	52.0643		83.3333	91.25	89.4737	88.019
20240721	宁麦13号	Ningmai13	Jiangsu	hap1	G	21.5686	10	6.38298	12.6505		35.4167	37.2549	29.7872	34.1529		38.6364	53.012	42.6829	44.7771
20240722	宁麦14号	Ningmai14	Jiangsu	hap1	G	60.7843	38.2979	45.8333	48.3052		48.9796	52.9412	57.7778	53.2328		46.48	51.52	49.21	49.07
20240724	宁麦16号	Ninamai16	Jiangsu	hap1	G	6.66667	0	4.08163	3.58277		0	2.17391	0	0.724638		0	0	0	0
20240726	宁麦18号	Ningmai18	Jiangsu	hap1	G	59.6154	50.9434	42.8571	51.1386		60.7843	54.1667	36.9565	50.6358		60.45	52	54.23	55.56
20240729	宁麦22号	Ningmai22	Jiangsu	hap1	G	6.32	0	0	2.10667		0	0	0	0		10.25	12.36	8.56	10.39
20240660	宁麦9号	Ningmai9	Jiangsu	hap1	G	26.9231	28.2609	25	26.728		14.8148	11.5385	13.7255	13.3596		45.22	38.96	42.36	42.18
20240172	农大2011	Mongda2011	Henan	hap1	G	41.5094	43.8596	38.4615	41.2769		58.8235	44	50	50.9412		74.6269	61.5385	55.5556	63.907
X20230339	农丰8210	Nongfeng8210	Henan	hap2	A	72.549	84	87.7551	81.4347		67.5	95.6522	84.4444	82.5322		72.3404	80	63.2653	71.8686
20240107	农丰828	Nongfeng828	Henan	hap2	A	52.7273	36.9565	53.3333	47.6724		40.4255	26.6667	15.2174	27.4365		45.62	49.87	44.21	46.5667
20240063	农科860	Nongke860	Henan	hap1	G	94.2308	100	90.1961	94.8089		54.78	59.36	45.06	53.0667		95.63	100	100	98.5433
20240059	农科大002	Nongkeda002	Henan	hap1	G	61.7021	47.8261	42.2222	50.5835		54.1667	43.1373	32.6923	43.3321		40.52	38.26	34.29	37.69
20240069	平安3号	Piangan3	Henan	hap1	G	3.92157	3.77358	0	2.56505		0	0	0	0		0	0	0	0
20240733	濮麦087	Pumai087	Henan	hap2	A	79.0698	76.5957	86.6667	80.7774		95.02	96.66	86.6678	92.7826		54.62	68	62.45	61.69
20240735	濮麦117	Pumai117	Henan	hap1	G	90.1961	82.2222	86.3636	86.2606		100	96.25	93.14	96.4633		86.75	92.56	89.42	89.5767
X20230332	濮麦27	Pumai27	Henan	hap1	G	25.5319	20	4.54545	16.6925		33.3333	34.7826	23.2558	30.4573		30.4348	29.5455	20.4545	26.8116
20240177	齐民6号	Qimin6hao	Shandong	hap1	G	6.52174	15.5556	4.7619	8.9464		4.44444	0	2.17391	2.20612		0	0	0	0
20240736	秦农578	Qinnong578	Shanxi	hap2	A	0	5.83	5.71	3.84667		1.2	4	2.16	2.45333		0	0	0	0
X20230338	秋乐2126	Qiule2126	Shanxi	hap2	A	30.7692	27.451	36.7347	31.6516		59.1837	47.0588	49.0566	51.7664		69.2308	80.5556	70.4545	73.4136
20240176	秋乐318	Qiule318	Henan	hap2	A	20	13.3333	6.25	13.1944		23.913	21.4286	8.33333	17.8916		46.22	48.26	42.67	45.7167
20240737	荃麦725	Quanmai725	Anhui	hap2	A	0	0	0	0		0	0	0	0		0	0	0	0
20240738	瑞华1027	Ruihua1027	Jiangsu	hap1	G	61.7021	71.1111	38.8889	57.234		63.0435	46.6667	42.8571	50.8558		1.88679	0	0	0.628931
20240023	山农21	Shannong21	Shandong	hap2	A	45.2381	45.7143	8.69565	33.216		48.7179	37.2093	31.9149	39.2807		12	11.25	11.7647	11.6716
20240028	山农23	Shannong23	Shandong	hap2	A	14.2857	7.31707	2.77778	8.12686		8.69565	4.34783	6.66667	6.57005		30.3797	64.3678	69.6078	54.7851
20240031	山农29	Shannong29	Shandong	hap1	G	76.5957	47.8261	45.8333	56.7517		84.7826	76.5957	82.6087	81.329		18	19.4444	13.0435	16.8293
20240032	山农30	Shannong30	Shandong	hap2	A	76.5957	65.3061	64.2857	68.7292		61.9048	68.8889	67.5	66.0979		11.3208	11.7647	20.9302	14.6719
20240167	山农446	Shannong446	Shandong	hap1	G	100	100	100	100		100	100	100	100		82.3529	90.566	88.4615	87.1268
20240740	山农981	Shannong981	Shandong	hap1	G	8.51064	6.25	37.7778	17.5128		17.0213	4.08163	6.66667	9.25653		0	0	0	0
X20230566	陕354	Shan354	Shanxi	hap2	A	92.1569	70.5882	94.2308	85.6586		100	97.9592	100	99.3197		92.1569	90.1961	89.7959	90.7163
20240129	陕星63	Shanxing63	Shanxi	hap1	G	24.4898	20.8333	26.38	23.901		36.1702	22.449	28.8889	29.1694		45.67	49.86	56.12	50.55
X20230402	神华208	Shenhua208	Henan	hap2	A	55.5556	67.4419	45.6522	56.2165		45.2381	34.6939	26.1905	35.3741		53.6585	59.0909	52.5	55.0831
X20230366	神舟209	Shenzhou209	Henan	hap2	A	62.7451	50.9434	38.4615	50.7167		33.3333	95.9184	93.8776	74.3764		62.5	56.25	48.8889	55.8796
20240741	生选6号	Shengxuan6hao	Jiangsu	hap1	G	8.51064	8.16327	4.16667	6.94686		4.75	5.68	8.64	6.35667		4.6875	0	0	1.5625
20240812	山农A79-9	ShannongA79-9	Shandong	hap1	G	69.5652	55.7692	58.4906	61.275		62.5	51.8519	55.3191	56.557		54.62	49	57.26	53.6267
X20230438	石84-7111	Shi84-7111	Hebei	hap2	A	64.4444	73.8095	55.814	64.6893		80.4878	92.8571	80.9524	84.7658		33.3333	36.1702	33.3333	34.279
20240087	石科糯1号	Shikenuo1	Hebei	hap2	A	68.6275	72.549	40.8163	60.6643		62.7451	49.0566	26.087	45.9629		43.3333	46.7742	46	45.3692
20240005	石麦12	Shimai12	Hebei	hap2	A	100	100	100	100		84.25	91.3043	95.7447	90.433		40	46	50	45.3333
20240006	石麦15	Shimai15	Hebei	hap2	A	68.1818	67.4419	80.4348	72.0195		90.4762	95.7447	96.96	94.3936		62.5	49.4253	64.9351	58.9535
X20230534	双吉2号	Shuangji2	Unknown	hap1	G	8.51064	4.44444	12.2449	8.39999		0	0	0	0		4.25532	10.4167	4.08163	6.25121
20240175	双收麦6号	Shuangshoumai6	Anhui	hap1	G	41.3043	34.7826	23.913	33.3333		8.3	3.75	8.57	6.87333		95.7447	100	91.4894	95.7447
20240742	苏科麦1号	Sukemai1	Jiangsu	hap2	A	3.73	4.58	9.23	5.84667		0	0	0	0		0	0	0	0
20240743	苏垦麦1008	Sukenmai1008	Jiangsu	hap2	A	6.52174	0	0	2.17391		0	4.54545	4.25532	2.93359		0	0	0	0
20240744	苏麦188	Sumai188	Jiangsu	hap1	G	85.7143	87.234	75	82.6494		23.913	30.4348	19.1489	24.4989		68.49	70.26	66.54	68.43
20240002	苏麦3号	Sumai3	Jiangsu	hap2	A	59.375	32.4324	45.4545	45.754		86.9565	88.6364	96.36	90.651		25.6098	25.2874	23.3766	24.7579
X20230551	宿553	Su553	Anhui	hap2	A	88.4615	80.4348	76.3158	81.7374		23.5294	19.5652	31.1111	24.7352		69.5652	45.6522	54.2857	56.501
20240171	濉1309	Sui1309	Anhui	hap2	A	92.1875	87.6923	94.9153	91.5984		96.2963	100	92.8571	96.3845		11.5385	17.9104	21.5385	16.9958
20240150	濉1615	Sui1615	Anhui	hap1	G	0	0	0	0		0	0	0	0		0	0	0	0
X20230478	太空6号	Taikong6	Henan	hap2	A	63.2653	54.902	66.6667	61.6113		65.2174	80.5556	53.6585	66.4772		65.3846	47.8261	47.5	53.5702
20240746	太麦198	Taimai198	Shandong	hap1	G	29.1667	24.4898	28.5714	27.4093		47.0588	52.9412	45.8333	48.6111		47.52	41.26	44.34	44.3733
X20230297	太平原18	Taipingyuan18	Unknown	hap2	A	100	89.3617	86.7925	92.0514		79.2453	72.2222	62.7451	71.4042		88.4615	86.6667	97.9592	91.0291
20240159	泰禾麦5号	Taihemai5	Zhengzhou	hap2	A	95.1613	90.3846	81.25	88.932		65.3061	77.193	88.4615	76.9869		100	100	100	100
20240747	泰麦1218	Taimai1218	Shandong	hap1	G	4.44444	2.17391	2.17391	2.93076		4.08163	2.08333	1.62	2.59499		4.6	5.8	4.2	4.86667
20240748	天麦159	Tianmai159	Henan	hap1	G	11.3208	3.7037	1.88679	5.63708		5.26316	0	0	1.75439		0	0	0	0
20240749	天民108	Tianming108	Henan	hap2	A	4.08163	0	0	1.36054		0	0	0	0		0	0	0	0
20240750	天民116	Tianming116	Henan	hap1	G	3.92157	0	5.88235	3.26797		0	0	0	0		0	0	0	0
X20230333	田老大3号	Tianlaoda3	Unknown	hap1	G	33.3333	39.5833	30.6122	34.5096		47.619	25.5814	38.0952	37.0986		35.2941	39.5833	26.087	33.6548
20240752	宛1204	Wan1204	Henan	hap2	A	6.12245	0	0	2.04082		0	4.16667	2.08333	2.08333		0	0	0	0
20240753	宛270	Wan270	Henan	hap2	A	2.38095	0	0	0.793651		0	0	0	0		0	0	0	0
20240141	皖麦19	Wanmai19	Anhui	hap1	G	60.4651	60.8696	52.7778	58.0375		58.3333	74.1935	63.0435	65.1901		56.1404	58.6207	68.18	60.9803
20240757	皖宿0891	Wansu0891	Anhui	hap2	A	40	40.7407	45.098	41.9463		36.5385	33.3333	32.6531	34.175		45.26	44	48.36	45.8733
20240155	万丰269	Wanfeng269	Henan	hap2	A	100	93.75	91.3043	95.0181		97.9167	90.1961	89.7959	92.6362		80	80.4878	84.0909	81.5262
20240661	望水白	Wangshuibai	Jiangsu	hap2	A	48.8889	56.25	2.17391	35.7709		8.51064	4.08163	5.88235	6.15821		10.52	18.66	14.69	14.6233
20240025	潍麦7号	Weimai7	Shandong	hap2	A	61.7021	79.4872	57.7778	66.3224		42.8571	55.814	58.1395	52.2702		67.6471	68.5393	77.2277	71.138
20240760	未来6193	Weilai6193	Unknown	hap1	G	32.0755	44	48.9796	41.685		77.551	59.2593	52.9412	63.2505		50.9804	44.2308	45.283	46.8314
X20230401	未民208	Weiming208	Unknown	hap2	A	85.2941	85.7143	91.3043	87.4376		100	100	100	100		80.9524	46.6667	51.3514	59.6568
X20230259	温粮1号	Wenliang1	Henan	hap1	G	29.7872	23.0769	19.5652	24.1431		10.8696	22.2222	6.12245	13.0714		8.69565	16.3265	4.34783	9.79
20240035	温麦968	Wenmai968	Henan	hap2	A	8.69565	5.88235	14.2857	9.62124		27.0833	23.5294	28	26.2042		93.3962	94.1176	92.4528	93.3222
20240158	涡麦66	Womai66	Anhui	hap2	A	41.1765	42.2222	44	42.4662		70	51.8519	47.8261	56.5593		56.6667	53.4483	53.7037	54.6062
20240161	西农109	Xinong109	Shaanxi	hap2	A	67.3469	68.6275	58.3333	64.7692		57.6923	50.9804	48.0769	52.2499		60.22	62.47	59.68	60.79
20240033	西农1号	Xinong1	Shaanxi	hap2	A	76.087	61.2245	60.8696	66.0603		85.62	78.66	81.65	81.9767		85.7143	100	100	95.2381
20240763	西农239	Xinong239	Shaanxi	hap2	A	0	0	0	0		1.5	3.2	6.3	3.66667		0	7.8125	6.15385	4.65545
20240179	西农369	Xinong369	Shaanxi	hap1	G	20.7547	15.2174	15.3846	17.1189		33.3333	26.4151	43.1373	34.2952		39.42	36.28	37.26	37.6533
20240824	西农511	Xinong511	Shaanxi	hap1	G	46.1538	58.5366	59.1837	54.6247		55.814	55.102	54.3478	55.0879		45.02	41.12	42.37	42.8367
X20230481	西农6028	Xinong6028	Shaanxi	hap2	A	93.3333	100	100	97.7778		89.7959	90.1961	95.8333	91.9418		100	93.75	97.9167	97.2222
20240160	西农805	Xinong 805	Shaanxi	hap2	A	44.23	36.37	35	38.5333		35.45	36.47	34.62	35.5133		29.48	36.46	40.22	35.3867
20240084	西农822	Xinong 822	Shaanxi	hap1	G	26.9231	18	14.2857	19.7363		44.6809	51.0638	66.6667	54.1371		44.52	49.36	4.23	32.7033
20240765	西农868	Xinong 868	Shaanxi	hap2	A	88.4615	68.5185	75	77.3267		55.3191	39.5833	47.8261	47.5762		2.85714	2.5974	10	5.15152
20240016	西农928	Xinong 928	Shaanxi	hap2	A	71.7391	61.7021	47.8261	60.4224		32.6087	26.6667	45.62	34.9651		21	20	23	21.3333
20240181	西农9718	Xinong 9718	Shaanxi	hap2	A	15.2174	40.4255	18.75	24.7976		51.9231	48.8889	56.5217	52.4446		2.12766	4.87805	8	5.0019
20240068	西农979	Xinong 979	Shaanxi	hap2	A	70.5882	57.1429	47.8261	58.5191		37.7358	37.2549	26.9231	33.9713		64.25	55.48	62.11	60.6133
20240767	襄麦46	Xiangmai 46	Hubei	hap2	A	46.8085	41.3043	38.7755	42.2961		26.087	31.1111	20	25.7327		8.51064	4.08163	4	5.53076
20240125	小偃54	Xiaoyan 54	Shaanxi	hap2	A	55.3191	64.4444	60.8696	60.2111		97.6744	84.7826	89.21	90.5557		100	100	100	100
X20230545	小偃6号	Xiaoyan 6	Shaanxi	hap2	A	100	100	100	100		92.8571	100	97.619	96.8254		65.9091	73.8095	77.1429	72.2872
20240080	小偃81	Xiaoyan 81	Shaanxi	hap2	A	4.16667	4.34783	4.44444	4.31965		0	1.96078	4.08163	2.01414		16.9811	24.0741	22.449	21.1681
20240091	新对抗58	Xinduikang 58	Henan	hap2	A	67.3469	56.25	40.4255	54.6742		80.7692	73.4694	72.9167	75.7184		85.87	88.69	92.16	88.9067
20240140	新抗588	Xinkang 588	Henan	hap2	A	23.5294	8.16327	14.2857	15.3261		16.3265	12.2449	6.38298	11.6515		1.92308	0	0	0.641026
20240078	新麦26	Xinmai 26	Henan	hap1	G	14.2857	6.52174	23.4043	14.7372		0	0	0	0		0	0	0	0
X20230305	新麦38	Xinmai 38	Henan	hap1	G	17.3913	4.34783	6.81818	9.5191		22.449	12.766	20.8333	18.6828		17.0213	13.0435	20	16.6883
20240058	新双抗58	Xinshuangkang 58	Henan	hap2	A	44.186	48.8889	67.4419	53.5056		60.9756	80.5556	46.6667	62.7326		55.68	60.23	61.27	59.06
20240842	信麦161	Xinmai 161	Henan	hap2	A	76.4706	69.2308	40.7407	62.1474		52.9412	38	39.2857	43.409		44	48.56	46.52	46.36
20240835	徐17223	Xu 17223	Jiangsu	hap1	G	52.459	55.7692	42.3077	50.1786		49.7	45.7	46.05	47.15		56.65	52.48	50.63	53.2533
20240836	徐19250	Xu 19250	Jiangsu	hap1	G	47.0588	58.3333	50.9804	52.1242		90.3846	69.6429	84.6154	81.5476		64	54.23	68.44	62.2233
20240022	徐麦31	Xumai 31	Jiangsu	hap1	G	82.8571	81.8182	57.5758	74.0837		69.0476	89.1304	88.8889	82.3556		58	47.7778	62	55.9259
20240768	徐麦DH9	Xumai DH9	Jiangsu	hap2	A	33.3333	48.5714	25.66	35.8549		100	80.9524	100	93.6508		96.36	100	100	98.7867
20240012	徐州24	Xuzhou 24	Jiangsu	hap1	G	47.0588	36.9565	24.4444	36.1533		100	100	100	100		9.43396	14.5161	6.55738	10.1692
20240013	徐州25	Xuzhou 25	Jiangsu	hap2	A	100	100	100	100		95.7447	87.5	93.4783	92.241		34.9398	38.2979	37.7778	37.0051
X20230389	许科158	Xuke 158	Henan	hap2	A	100	100	100	100		100	100	100	100		100	100	100	100
X20230319	许科682	Xuke 682	Henan	hap2	A	43.1373	55.102	46.6667	48.302		40.4255	50	50.9804	47.1353		25	18.3673	3.92157	15.763
X20230281	许科732	Xuke 732	Henan	hap1	G	13.0435	15.5556	16.3265	14.9752		39.2157	8.69565	7.69231	18.5345		6.38298	8.88889	6.97674	7.4162
20240156	许麦9号	Xumai 9	Henan	hap1	G	26.087	39.5349	40.4255	35.3491		24.4898	38.2	40.4762	34.3887		45	42.36	41.28	42.88
X20230400	轩麦6号	Xuanmai 6	Unknown	hap2	A	74.5098	84.6154	71.4286	76.8513		80.7692	80	82	80.9231		85.7143	100	63.0435	82.9193
20240003	烟农15	Yannong 15	Shandong	hap2	A	6.66667	11.1111	0	5.92593		0	5.55556	20.4545	8.67003		28.5714	36.0465	36	33.5393
20240086	烟农19	Yannong 19	Shandong	hap1	G	38.7755	33.3333	47.0588	39.7226		50	27.451	48.9796	42.1435		17.7419	16.6667	33.871	22.7599
20240027	烟农22	Yannong 22	Shandong	hap1	G	7.02	1.9	0.28	3.06667		19.5652	24.4444	26.087	23.3655		77.4194	71.25	73.4177	74.029
20240085	烟农999	yannong999	Shandong	hap2	A	51.1628	42.8571	37.7778	43.9326		52.1739	40.9091	40.4762	44.5197		34.0426	29.4118	29.7872	31.0805
X20230315	闫麦888	yanmai888	Shaanxi	hap1	G	13.4615	3.92157	8.69565	8.69292		19.6078	13.7255	3.92157	12.4183		15.0943	7.84314	0	7.64583
X20230219	研丰712	yanfeng712	Unknown	hap1	G	11.1111	25	31.4286	22.5132		27.6596	5.71429	10.2564	14.5434		38.8889	18.4211	18.75	25.3533
20240658	偃展4110	yanzhan4110	Henan	hap1	G	7.73	5.56	6.96	6.75		60.7843	51.9231	53.0612	55.2562		62.32	57.46	59.62	59.8
X20230472	矮早4110	aizao4110	Henan	hap1	G	19.1489	23.4043	12.766	18.4397		2.08333	6.38298	4.08163	4.18265		17.0213	4.08163	25	15.3676
20240817	扬麦33	yangmai33	Jiangsu	hap2	A	58	32.6923	53.8462	48.1795		59.6154	55.7692	45.098	53.4942		33.24	36.53	40.22	36.6633
20240083	阳光5号	yangguang5	Henan	hap2	A	43.1818	28.5714	75	48.9177		64.4444	52.1739	69.55	62.0561		53.4483	51.9231	48.0769	51.1494
20240162	有孚5号	youfu5	Henan	hap1	G	100	91.6667	93.8776	95.1814		69.2308	62.7451	60.4167	64.1308		86.54	78.36	79.42	81.44
X20230325	予丰1366	yufeng1366	Henan	hap2	A	41.3043	25.5814	33.3333	33.4064		68.1818	60	60.4651	62.8823		26.6667	36.9565	35.8974	33.1735
X20230228	予农804	yunong804	Henan	hap1	G	40.3846	37.7778	25.5814	34.5813		17.3077	32	25.5319	24.9465		15.7895	19.5652	16.6667	17.3405
X20230329	予鄢168	yuyan168	Henan	hap1	G	8.69565	8.37	8.5	8.52188		34.0426	26.087	22.2222	27.4506		23.4043	30.4348	24.4444	26.0945
X20230363	宇丰6号	yufeng6	Henan	hap2	A	48.9796	46.6667	34.0426	43.2296		30.4348	47.8261	40.4255	39.5621		45.6522	52.0833	44.898	47.5445
X20230423	裕丰1号	yufeng1	Henan	hap2	A	49.0566	44.898	35.4167	43.1237		51.0638	54.1667	44.898	50.0428		52.0833	48.9362	51.0638	50.6944
X20230520	豫麦3号	yumai3	Henan	hap1	G	21.5686	7.69231	27.451	18.904		28	13.7255	18.3673	20.0309		29.4118	26.5306	23.5294	26.4906
X20230508	豫麦41（温麦4号）	yumai41	Henan	hap2	A	55.3191	69.0476	62.2222	62.1963		61.3636	61.9048	67.4419	63.5701		46.8085	54.3478	47.5	49.5521
X20230513	豫麦51（周麦11）	yumai51	Henan	hap2	A	100	89.7959	97.8261	95.874		71.894	80	68.8889	73.5943		100	100	100	100
20240077	豫麦57	yumai57	Henan	hap2	A	93.33	91.3043	100	94.8781		5.53	7.39	8.51064	7.14355		47.541	55.9322	35.7143	46.3958
X20230488	豫麦8号（洛旱一号）	yumai8	Henan	hap2	A	67.3913	61.82	58.6957	62.6357		85.7143	85.7143	84.2105	85.213		100	100	100	100
X20230263	豫农169	yumai169	Henan	hap2	A	48.6486	45.6522	20.4545	38.2518		86.6667	81.8182	78.5714	82.3521		61.5385	64.2857	48.8889	58.2377
20240174	豫农804	yunong804	Henan	hap1	G	55.7692	37.2549	33.3333	42.1192		63.0435	34.6939	26.087	41.2748		44.898	45.2055	41.4286	43.844
20240825	豫农912	yunong912	Henan	hap2	A	100	100	100	100		54.71	51.6667	57.1429	54.5065		100	100	100	100
20240827	豫农926	yunong926	Henan	hap2	A	58.6957	64.4444	48.8889	57.343		72.52	68.45	65.22	68.73		32.64	29.44	25.21	29.0967
20240070	豫圣麦21	yushengmai21	Henan	hap1	G	24.4444	16.6667	25.5319	22.2143		41.3043	33.3333	28.2609	34.2995		6.42	7.87	5.93	6.74
20240830	豫州114	yuzhou114	Henan	hap2	A	61.2245	40.4762	42.2222	47.9743		43.75	32.6531	37.7778	38.0603		36.52	38.46	30.65	35.21
20240163	兆丰6号	zhaofeng6	Henan	hap1	G	38.8889	36.5385	34	36.4758		45.678	48.32	42.29	45.4293		70	57.6271	55.3571	60.9948
X20230408	珍麦5号	zhenmai5	Henan	hap2	A	100	100	95.5556	98.5185		87.7551	97.7778	90.1961	91.9097		100	96	100	98.6667
20240818	镇15120	zhen15120	Jiangsu	hap2	A	77.0833	65.3061	65	69.1298		50	64.4444	58.3333	57.5926		40	48.68	44.12	44.2667
20240769	镇麦14014	zhenmai14014	Jiangsu	hap2	A	95.8333	81.6327	78.2609	85.2423		86.6667	87.5	81.6327	85.2664		60	58.1395	60.8696	59.6697
20240770	镇麦14068	zhenmai14068	Jiangsu	hap2	A	79.2453	73.7705	76.4706	76.4955		78.8462	71.1538	48.8372	66.2791		82.56	80.22	78	80.26
20240771	镇麦168	Zhenmai168	Jiangsu	hap2	A	96.96	97.73	94.5	96.3967		75	53.8462	67.3469	65.3977		55.7692	47.0588	50.9804	51.2695
20240050	郑366	Zheng366	Henan	hap2	A	100	100	100	100		70.52	73.18	76.17	73.29		41.5385	38.0952	38.4615	39.3651
X20230391	郑大101	Zhengda101	Henan	hap2	A	42.8571	47.7273	32.4324	41.0056		86.82	84.44	87.83	86.3633		31.1111	35.5556	35.4167	34.0278
20240051	郑麦0943	Zhengmai0943	Henan	hap2	A	16.3265	4.87805	4.08163	8.42874		8.33333	4.44444	2.12766	4.96848		7.5	6.6	5.21	6.43667
20240772	郑麦179	Zhengmai179	Henan	hap2	A	20.04	18	14.62	17.5533		16	15.33	19	16.7767		26.36	28.45	38.62	31.1433
20240840	郑麦2166	Zhengmai2166	Henan	hap1	G	82.9787	58	72.549	71.1759		93.4783	91.1111	73.913	86.1675		66.75	72.36	55.95	65.02
20240136	郑麦366	Zhengmai366	Henan	hap2	A	69.3878	70.7317	51.1628	63.7608		52	76.1905	40.4255	56.2053		20.3125	36.8421	25.4545	27.5364
20240142	郑麦379	Zhengmai379	Henan	hap2	A	30.4348	42.2222	36.9565	36.5378		43.1373	36	22	33.7124		2.94118	0	0	0.980392
20240054	郑麦7698	Zhengmai7698	Henan	hap1	G	80.26	89.3617	76.087	81.9029		97.6744	100	93.3333	97.0026		100	100	100	100
20240052	郑麦9023	Zhengmai9023	Henan	hap1	G	39.5349	19.5652	27.2727	28.7909		35.5556	19.5652	23.4043	26.175		42.6471	49.1525	56.8627	49.5541
20240775	郑麦9134	Zhengmai9134	Henan	hap1	G	100	100	95.5556	98.5185		61.5385	51.9231	48.8889	54.1168		50.9434	53.7037	56.8627	53.8366
20240180	郑麦9188	Zhengmai9488	Henan	hap1	G	100	100	100	100		86.6667	81.8182	47.0588	71.8479		14.0351	14.5455	3.125	10.5685
X20230250	中丰麦2号	Zhongfengmai 2	Unknown	hap1	G	18.75	13.4615	6.52174	12.9111		61.5385	59.1837	34	51.574		22.2222	16.2791	6.81818	15.1065
X20230277	中乐8号	Zhongle 8	Unknown	hap1	G	26.6667	23.4043	22.2222	24.0977		4.65116	6.66667	2.17391	4.49725		4.25532	4.34783	8.69565	5.76627
20240777	中麦5051	Zhongmai5051	Beijing	hap2	A	100	100	100	100		100	100	100	100		92	91.4894	81.25	88.2465
20240778	中麦7152	Zhongmai7152	Beijing	hap2	A	46.8085	58.6957	54.3478	53.284		54.902	51.0638	42.8571	49.6076		43.8596	48.3333	37.931	43.3747
X20230557	中农28	Zhongnong28	Beijing	hap2	A	77.0833	57.7778	84.7826	73.2146		8.69565	6.66667	4.65116	6.67116		62.2222	34.0426	31.1111	42.4586
X20230197	中新18	Zhongxin18	Henan	hap1	G	0	0	2.17391	0.724638		15.3846	3.92157	5.76923	8.35847		3.92157	0	15.7895	6.57035
20240173	中育1702	Zhongyu1702	Henan	hap1	G	43.8596	33.9286	36.8421	38.2101		45.62	48.32	42.66	45.5333		91.2281	72.2222	84.6154	82.6886
20240066	众麦1号	Zhongmai 1	Henan	hap1	G	42.1053	40.3846	48.9796	43.8232		64.4444	39.2157	48.52	50.7267		55.32	64.25	60.55	60.04
20240044	周麦18	Zhoumai18	Henan	hap1	G	54.1667	63.0435	48.8889	55.3663		84.4444	69.0476	92.1569	81.883		64	78	82	74.6667
20240146	周麦19	Zhoumai19	Henan	hap2	A	95.7447	92.8571	75	87.8673		53.0612	58.6957	68.0851	59.9473		86.78	75.56	91.64	84.66
20240048	周麦1号	Zhoumai 1	Henan	hap1	G	51.0204	36.9565	40	42.659		48.9362	36.9565	23.4043	36.4323		47.58	51.27	55.41	51.42
X20230518	周麦23	Zhoumai23	Henan	hap2	A	89.3617	86.5385	86	87.3001		86.6667	73.4694	69.5652	76.5671		34.0426	37.5	26.087	32.5432
20240041	周麦24	Zhoumai24	Henan	hap2	A	17.3913	6.38298	8.69565	10.8233		4.34783	2.5	0	2.28261		76.3889	51.9481	60.5263	62.9544
20240109	周麦25	Zhoumai25	Henan	hap2	A	100	100	100	100		74.4681	53.0612	61.3636	62.9643		0	0	9.25926	3.08642
20240043	周麦26	Zhoumai26	Henan	hap1	G	43.1373	40.9091	35.4167	39.821		64.2857	50.9804	60.24	58.502		86.2069	85.1351	84.2105	85.1842
20240049	周麦27	Zhoumai27	Henan	hap1	G	72.7273	72.5	79.0698	74.7657		100	100	91.6667	97.2222		81.0811	91.5254	94.2857	88.9641
20240047	周麦32	Zhoumai32	Henan	hap1	G	100	95.8333	90.1961	95.3431		100	100	100	100		75	95.6522	94.1176	88.2566
20240134	周麦36	Zhoumai36	Henan	hap1	G	51.9231	41.3043	48.3333	47.1869		60.8696	52.7778	46.8085	53.4853		33.871	30.3571	26.2295	30.1525
20240662	周麦47	Zhoumai47	Henan	hap1	G	66.6667	77.7778	75.6098	73.3514		59.0909	59.375	64.4444	60.9701		37.8378	52.5	50	46.7793
20240663	周麦48	Zhoumai48	Henan	hap1	G	93.8776	76.5957	85.7143	85.3959		59.6154	50.9804	41.3043	50.6334		67.2	69.68	72.54	69.8067
20240844	周农408	Zhounong408	Henan	hap2	A	40.7407	35.8491	33.3333	36.641		39.6825	53.3333	54	49.0053		39.46	45.76	40.69	41.97
20240780	资0821	Zi0821	Sichuan	hap2	A	58.0645	55.7377	62.9032	58.9018		50	47.6923	43.5484	47.0802		10.2941	28.2353	33.8235	24.1176
20240781	资0849	Zi0849	Sichuan	hap1	G	54.3478	45.8333	54.7619	51.6477		38.0952	36.9565	25	33.3506		49.0566	42.8571	47.1698	46.3612
20240782	紫麦19	Zimai19	Unknown	hap1	G	3.84615	8.69565	12.5	8.34727		8.88889	14.5833	20.9302	14.8008		0	0	0	0

## Sheet: anova
	Source	DF	SS	MS	F-value	Pr>F
	Genotype	19	190575	10030.3	316.312	0
	Environment	3	340.961	113.654	3.5842	0.01529
	GE_interaction	57	29690.1	520.879	16.4263	0
	LSD(0.05)	21.0937
	LSD(0.01)	27.8505
	H^2_per_mean	0.9505
	Source	DF	SS	MS	F-value	Pr>F
	Genotype	303	1.87296e+06	6181.39	105.182	0
	Environment	2	416.575	208.287	3.5442	0.02909
	GE_interaction	606	561658	926.829	15.7709	0
	LSD(0.05)	28.147
	LSD(0.01)	37.0055
	H^2_per_mean	0.8685
